# Supplementary material for: Gene expression in metastatic breast cancer—patterns in primary tumors and metastatic tissue with prognostic potential
Source: Front Mol Biosci. 2024 Feb 21;10:1343979. doi: 10.3389/fmolb.2023.1343979 (PMC10916684; doi:10.3389/fmolb.2023.1343979)
Supplement: Supplementary file 2 [file Table3.xlsx]

## Sheet: Details on analyses
Supplementary material Table 3, .docx
Output from differential GEX analysis of gene expression comparing GEX of PTs based on metastatic sites (visceral, skin, liver, lung, lymph nodes, and bone). “Lymph node metastases” included only metastases obtained from non-regional lymph nodes diagnosed later than the PT. Adjustment of p-values was performed by the FDR method, creating q-values. The data were generated by linear models using li…
Abbreviations: FDR, false discovery rate; PT, primary tumor.
Analysis details
Differential gene expression analysis using limma
Based on gene expression of the primary tumor
Stratified on a binary variable "Metastasis at site x" yes/no
p-value adjustments were made by false discovery rate (FDR)

## Sheet: Visceral
	Patients without visceral metastases:				51
	Patients with visceral metastases:				73
	logFC	AveExpr	t	P.Value	adj.P.Val	B
TNFSF10	-0.577501	2.27752e-17	-3.1639	0.00155721	0.637207	-2.51243
MLLT3	-0.573415	5.36925e-17	-3.14152	0.00168128	0.637207	-2.54643
JAK2	-0.543484	-8.76e-17	-2.97754	0.0029065	0.684381	-2.78814
ARID1A	-0.523131	2.4524e-17	-2.86603	0.00415748	0.684381	-2.9451
ALDOA	0.517749	-7.11e-17	2.83655	0.00456144	0.684381	-2.98561
NUPR1	0.49505	2.4938e-16	2.71218	0.00668537	0.684381	-3.15183
IBSP	0.491506	7.01024e-17	2.69277	0.00708742	0.684381	-3.17711
GJB2	0.490351	9.00377e-17	2.68644	0.00722302	0.684381	-3.18531
CDH2	0.470605	-1.82e-16	2.57826	0.00993139	0.736327	-3.3225
NETO2	0.46707	1.09959e-17	2.55889	0.0105022	0.736327	-3.34647
NFKBIZ	-0.463237	1.55286e-18	-2.53789	0.0111538	0.736327	-3.37225
MMP9	0.460412	2.33908e-17	2.52241	0.0116569	0.736327	-3.39112
HLA.DQB1	-0.448998	6.21143e-18	-2.45988	0.0139001	0.810481	-3.46617
CXCL8	0.440682	4.4837e-17	2.41432	0.0157664	0.813318	-3.51966
GREM1	0.435945	1.66023e-17	2.38837	0.0169251	0.813318	-3.54969
NRCAM	0.432357	7.67335e-18	2.36871	0.0178522	0.813318	-3.57222
FGF12	0.430901	1.6149e-16	2.36074	0.0182406	0.813318	-3.5813
PARP2	-0.42115	1.65638e-17	-2.30731	0.0210395	0.885995	-3.64137
COL11A1	0.409521	5.81972e-18	2.24361	0.0248601	0.932176	-3.71122
RPS6KA5	-0.402716	1.76305e-16	-2.20632	0.0273637	0.932176	-3.75118
MUS81	-0.398132	-2.23e-18	-2.18121	0.0291706	0.932176	-3.77773
HLA.DQA1	-0.396241	7.16273e-18	-2.17085	0.029945	0.932176	-3.78858
TMPRSS4	0.393531	-1.02e-16	2.156	0.0310863	0.932176	-3.80406
WNT2	0.387787	-9.78e-17	2.12453	0.0336284	0.932176	-3.83651
ITGB1	0.387369	-2.03e-16	2.12224	0.0338201	0.932176	-3.83885
DKK1	0.38693	-8.9e-17	2.11984	0.0340225	0.932176	-3.84131
TNKS2	-0.384183	1.22214e-16	-2.10479	0.0353127	0.932176	-3.85663
SPP1	0.384181	-2.3e-17	2.10478	0.0353135	0.932176	-3.85664
SIDT1	-0.379492	-3.9e-17	-2.07909	0.0376122	0.932176	-3.88253
EIF4EBP1	0.375761	-4.31e-17	2.05865	0.039531	0.932176	-3.9029
BMP8A	0.374742	8.12802e-18	2.05306	0.0400693	0.932176	-3.90843
GZMH	-0.370663	1.98472e-16	-2.03072	0.0422866	0.932176	-3.93042
MUC1	-0.37004	-8.97e-18	-2.02731	0.042634	0.932176	-3.93375
ALDH1A1	-0.369793	-3.54e-17	-2.02595	0.0427728	0.932176	-3.93507
BTG2	-0.368048	-6.98e-17	-2.01639	0.0437623	0.932176	-3.94438
LAMB3	0.367161	6.90672e-17	2.01153	0.0442722	0.932176	-3.9491
HIF1A	0.363215	4.4816e-17	1.98991	0.0466038	0.954748	-3.96994
CDH1	0.360681	2.35727e-17	1.97603	0.0481545	0.960556	-3.9832

## Sheet: Skin
	Patients without skin metastases:				116
	Patients with skin metastases:				8
	logFC	AveExpr	t	P.Value	adj.P.Val	B
ARNT2	-1.06838	1.52684e-16	-2.92355	0.00346153	0.810982	-4.33351
LEF1	-1.06232	-3.56108e-17	-2.90698	0.00365028	0.810982	-4.33688
NAT1	-0.978083	-1.06042e-17	-2.67646	0.0074417	0.810982	-4.38171
MET	0.975496	1.79131e-16	2.66938	0.0076004	0.810982	-4.38302
ASPN	-0.975271	-3.76638e-17	-2.66877	0.00761439	0.810982	-4.38314
TFDP1	0.966461	7.32011e-18	2.64466	0.00817872	0.810982	-4.3876
RASGRF2	-0.953855	4.57603e-17	-2.61016	0.00905139	0.810982	-4.39392
SELE	-0.933293	-1.33763e-16	-2.5539	0.0106541	0.810982	-4.40404
WNT2	-0.894772	-9.7837e-17	-2.44849	0.0143477	0.810982	-4.4224
BMPR2	-0.883439	1.45353e-16	-2.41747	0.0156306	0.810982	-4.42766
AGR2	-0.874272	5.63785e-18	-2.39239	0.0167411	0.810982	-4.43186
FAM198B	-0.873229	2.84271e-17	-2.38954	0.0168717	0.810982	-4.43234
KCNB1	0.861731	3.53968e-16	2.35807	0.0183723	0.810982	-4.43754
OLFML2B	-0.860787	-3.20224e-17	-2.35549	0.0185005	0.810982	-4.43796
CLEC5A	-0.859357	-3.23078e-16	-2.35157	0.0186962	0.810982	-4.43861
CEACAM5	-0.837932	-8.65368e-17	-2.29295	0.0218533	0.810982	-4.44809
TLE3	-0.810218	-1.37183e-16	-2.21711	0.0266181	0.810982	-4.46
IL20RA	0.808936	-1.96765e-16	2.2136	0.0268586	0.810982	-4.46055
NEO1	-0.808542	6.33104e-17	-2.21252	0.0269329	0.810982	-4.46071
CHAD	-0.796717	-5.16255e-17	-2.18017	0.0292477	0.810982	-4.46566
MYC	0.792147	-2.7203e-17	2.16766	0.0301871	0.810982	-4.46756
GABRP	0.784081	-6.85566e-17	2.14559	0.0319085	0.810982	-4.47087
FAM214A	-0.781747	-2.52759e-17	-2.1392	0.0324221	0.810982	-4.47183
SLPI	0.772965	-6.29047e-17	2.11517	0.0344182	0.810982	-4.47539
NETO2	0.768857	1.09959e-17	2.10393	0.0353874	0.810982	-4.47704
SOX10	0.764382	-3.24351e-17	2.09168	0.0364696	0.810982	-4.47883
LRP2	-0.752675	-4.0703e-17	-2.05965	0.0394352	0.810982	-4.48346
COMP	-0.751542	-3.81499e-17	-2.05655	0.0397327	0.810982	-4.48391
CDCA7L	0.748655	7.40055e-18	2.04865	0.0404995	0.810982	-4.48504
PDE9A	0.743611	-1.32455e-16	2.03484	0.0418695	0.810982	-4.487
CHIT1	-0.741801	-9.55777e-17	-2.02989	0.0423706	0.810982	-4.4877
PHGDH	0.73798	2.06208e-17	2.01943	0.0434451	0.810982	-4.48918
LFNG	-0.721558	5.25768e-17	-1.9745	0.0483283	0.810982	-4.49543
SLC44A4	-0.718567	-2.25164e-17	-1.96631	0.0492656	0.810982	-4.49655
RELN	0.717803	-3.22617e-16	1.96422	0.0495073	0.810982	-4.49684

## Sheet: Liver
	Patients without liver metastases:				89
	Patients with liver metastases:				35
	logFC	AveExpr	t	P.Value	adj.P.Val	B
TMPRSS4	0.647088	-1.01887e-16	3.23944	0.00119809	0.908149	-3.65547
ZIC2	-0.558271	1.96653e-16	-2.7948	0.0051942	0.994258	-3.9243
WNT11	-0.531331	1.57944e-17	-2.65994	0.00781682	0.994258	-3.99801
FGF12	0.502266	1.6149e-16	2.51444	0.011924	0.994258	-4.07345
CBLC	-0.50207	2.30354e-16	-2.51345	0.0119573	0.994258	-4.07395
HDAC2	0.472179	-4.04722e-17	2.36381	0.01809	0.994258	-4.14707
NETO2	0.466992	1.09959e-17	2.33785	0.0193974	0.994258	-4.15931
GREM1	0.464138	1.66023e-17	2.32356	0.0201513	0.994258	-4.16598
IL6R	-0.462849	8.92858e-17	-2.3171	0.0205003	0.994258	-4.16898
HEMK1	-0.457237	-7.03053e-17	-2.28901	0.022081	0.994258	-4.18195
HDAC5	-0.452115	-7.53625e-17	-2.26337	0.0236154	0.994258	-4.19364
MT1G	0.450085	3.36382e-17	2.2532	0.0242486	0.994258	-4.19824
CAMK2B	-0.431122	-1.67751e-16	-2.15828	0.030909	0.994258	-4.2402
TNKS2	-0.43092	1.22214e-16	-2.15726	0.0309877	0.994258	-4.24064
ACTR3B	-0.426308	-2.55865e-16	-2.13417	0.0328313	0.994258	-4.25057
POLD1	-0.42219	3.3476e-16	-2.11356	0.0345555	0.994258	-4.25934
SNAI1	-0.411261	2.38245e-17	-2.05885	0.0395117	0.994258	-4.28222
JAK2	-0.409015	-8.7593e-17	-2.0476	0.0406016	0.994258	-4.28684
CD24	0.405818	5.41402e-18	2.0316	0.0421974	0.994258	-4.29338
RPS6KB2	0.404134	-1.18213e-18	2.02317	0.0430586	0.994258	-4.29681
SPP1	0.396626	-2.29816e-17	1.98558	0.0470829	0.994258	-4.31191

## Sheet: Lung
	Patients without lung metastases:				84
	Patients with lung metastases:				40
	logFC	AveExpr	t	P.Value	adj.P.Val	B
BMP4	-0.698351	8.81351e-17	-3.64138	0.000271326	0.138634	0.128164
NUDT1	0.683461	9.13947e-17	3.56374	0.000365788	0.138634	-0.11281
RPS6KA5	-0.646406	1.76305e-16	-3.37053	0.00075055	0.189639	-0.689959
TNFSF10	-0.613031	2.27752e-17	-3.1965	0.00139151	0.263692	-1.18226
BMP7	0.597563	1.34252e-16	3.11585	0.00183471	0.278141	-1.40156
JAK2	-0.566024	-8.7593e-17	-2.9514	0.00316418	0.337248	-1.83137
EIF4EBP1	0.561455	-4.31303e-17	2.92757	0.00341703	0.337248	-1.89171
CDH1	0.549792	2.35727e-17	2.86676	0.00414796	0.337248	-2.04351
DTX3	-0.548274	1.02181e-16	-2.85884	0.00425287	0.337248	-2.06303
PARP2	-0.545522	1.65638e-17	-2.84449	0.00444918	0.337248	-2.09828
LINC02381	-0.53063	1.48562e-16	-2.76684	0.00566133	0.388502	-2.28598
MUS81	-0.524231	-2.23136e-18	-2.73348	0.00626815	0.388502	-2.36504
MUC1	-0.515151	-8.9674e-18	-2.68613	0.00722977	0.388502	-2.47557
WNT5A	-0.510223	7.3446e-17	-2.66044	0.00780526	0.388502	-2.53475
NETO2	0.504847	1.09959e-17	2.63241	0.00847965	0.388502	-2.59866
NAT1	-0.50333	-1.06042e-17	-2.62449	0.00867924	0.388502	-2.61658
SIDT1	-0.500723	-3.89683e-17	-2.6109	0.00903186	0.388502	-2.64723
MMP9	0.49787	2.33908e-17	2.59603	0.00943238	0.388502	-2.6806
GPR160	-0.495764	-2.19079e-17	-2.58504	0.00973817	0.388502	-2.70511
CACNA1D	-0.48717	1.2923e-16	-2.54023	0.0110796	0.418854	-2.80405
OCLN	-0.481965	1.14436e-17	-2.51309	0.0119696	0.418854	-2.86313
ARID1A	-0.478041	2.4524e-17	-2.49263	0.0126819	0.418854	-2.90725
MLPH	-0.475549	-8.62046e-17	-2.47964	0.0131534	0.418854	-2.93508
DLL3	0.471527	-2.61181e-16	2.45867	0.0139472	0.418854	-2.97968
EIF3B	0.471263	-7.48099e-17	2.45729	0.0140009	0.418854	-2.98261
NFKBIZ	-0.469036	1.55286e-18	-2.44567	0.01446	0.418854	-3.00713
CHEK2	0.463979	1.46178e-16	2.41931	0.0155521	0.418854	-3.0624
ORC6	0.462675	-5.89701e-17	2.41251	0.0158451	0.418854	-3.07654
BTG2	-0.461763	-6.98226e-17	-2.40775	0.016053	0.418854	-3.08642
CDKN1B	-0.459508	1.20221e-16	-2.39599	0.0165773	0.418854	-3.11075
KIAA0040	-0.452862	-9.68088e-18	-2.36134	0.018211	0.433107	-3.18176
RB1	-0.452577	-3.36173e-17	-2.35985	0.0182842	0.433107	-3.18479
ERBB2	-0.444066	1.2241e-17	-2.31548	0.020589	0.472924	-3.27416
MLLT3	-0.436905	5.36925e-17	-2.27813	0.0227208	0.506541	-3.34806
NRCAM	0.430762	7.67335e-18	2.24611	0.0246995	0.532967	-3.41047
RORB	-0.428946	2.95407e-16	-2.23664	0.0253124	0.532967	-3.42876
IBSP	0.425618	7.01024e-17	2.21928	0.02647	0.538825	-3.46207
PREP	0.421827	-3.04416e-17	2.19951	0.0278438	0.538825	-3.4997
GGH	0.418423	-1.43954e-16	2.18176	0.0291294	0.538825	-3.5332
FOSL1	0.418098	2.44386e-16	2.18007	0.0292548	0.538825	-3.53639
ALDH1A1	-0.417228	-3.5387e-17	-2.17554	0.0295925	0.538825	-3.54489
PIK3CD	-0.416556	-2.60167e-16	-2.17203	0.0298557	0.538825	-3.55145
CSF3R	-0.402905	8.23294e-17	-2.10085	0.0356567	0.543777	-3.68247
TYMS	0.401688	1.00992e-16	2.09451	0.0362177	0.543777	-3.69394
HEMK1	-0.401444	-7.03053e-17	-2.09323	0.0363309	0.543777	-3.69623
APOE	-0.401206	-6.72835e-17	-2.09199	0.0364421	0.543777	-3.69848
HGF	-0.400629	-4.48153e-16	-2.08898	0.036712	0.543777	-3.70389
GRB7	-0.398443	1.52208e-17	-2.07758	0.0377505	0.543777	-3.72435
ACVR1B	-0.398354	-5.38604e-18	-2.07712	0.0377933	0.543777	-3.72518
IL11RA	-0.396729	2.64405e-17	-2.06865	0.0385818	0.543777	-3.74031
NDC80	0.396217	4.06079e-16	2.06598	0.0388333	0.543777	-3.74507
NSD1	-0.394599	4.31303e-17	-2.05754	0.0396369	0.543777	-3.76005
TNN	-0.393767	-1.67037e-16	-2.0532	0.0400558	0.543777	-3.76774
TYK2	-0.39237	-3.88074e-17	-2.04592	0.0407672	0.543777	-3.7806
FST	-0.391287	-1.18003e-17	-2.04027	0.041326	0.543777	-3.79054
AR	-0.390861	-2.5874e-17	-2.03805	0.0415477	0.543777	-3.79444
MAPK1	0.387546	4.45432e-17	2.02076	0.043307	0.543777	-3.82466
SFN	0.387374	-1.0288e-16	2.01987	0.0434	0.543777	-3.82623
SLC44A4	-0.387183	-2.25164e-17	-2.01887	0.0435035	0.543777	-3.82796
ZNF205	-0.385299	-1.4642e-16	-2.00905	0.0445346	0.543777	-3.845
RPS6KB1	-0.38137	6.57516e-18	-1.98856	0.0467522	0.543777	-3.88028
MS4A2	-0.38068	1.09064e-16	-1.98497	0.0471513	0.543777	-3.88644
CDC20	0.380438	2.0674e-16	1.9837	0.0472922	0.543777	-3.8886
ERBB4	-0.379544	-4.00455e-18	-1.97904	0.0478143	0.543777	-3.89655
AXIN2	-0.379485	6.02956e-17	-1.97873	0.0478491	0.543777	-3.89708
GJB2	0.37841	9.00377e-17	1.97313	0.0484842	0.543777	-3.90662
SPDEF	-0.376609	8.09934e-17	-1.96374	0.0495636	0.543777	-3.92255
CXCL8	0.376559	4.4837e-17	1.96348	0.0495938	0.543777	-3.92299

## Sheet: Lymph node metastases
	Patients without lymph node metastases:				71
	Patients with lymph node metastases:				53
	logFC	AveExpr	t	P.Value	adj.P.Val	B
SLC44A4	-0.610587	-2.25164e-17	-3.36936	0.000753736	0.294583	-1.09191
PLAT	-0.579315	-3.70447e-17	-3.1968	0.0013901	0.294583	-1.5076
DNAJC12	-0.572319	2.14602e-17	-3.15819	0.00158804	0.294583	-1.59761
NR4A1	-0.544507	-3.03577e-17	-3.00472	0.00265898	0.294583	-1.94459
COMP	-0.535662	-3.81499e-17	-2.95591	0.00311827	0.294583	-2.05132
FOS	-0.535457	-1.2171e-17	-2.95478	0.00312973	0.294583	-2.05377
BCAS1	-0.532686	2.96302e-17	-2.93948	0.0032884	0.294583	-2.08685
TGFB1	-0.529211	-9.99075e-17	-2.92031	0.00349769	0.294583	-2.12807
TGF.beta	-0.529211	-9.99075e-17	-2.92031	0.00349769	0.294583	-2.12807
GADD45G	-0.51817	3.06787e-16	-2.85938	0.0042456	0.321816	-2.25725
BTG2	-0.508905	-6.98226e-17	-2.80825	0.00498212	0.325568	-2.36356
HDAC11	-0.506921	-1.18975e-16	-2.79731	0.00515411	0.325568	-2.38607
ZFPM2	-0.496595	4.21678e-16	-2.74033	0.00613897	0.357949	-2.50183
ADD1	-0.489739	7.69434e-18	-2.70249	0.00688341	0.358212	-2.57737
CHAD	-0.480904	-5.16255e-17	-2.65374	0.00796186	0.358212	-2.67317
ARNT2	-0.476359	1.52684e-16	-2.62866	0.00857362	0.358212	-2.72178
FAM198B	-0.468911	2.84271e-17	-2.58756	0.00966729	0.358212	-2.80042
ASPN	-0.467516	-3.76638e-17	-2.57986	0.00988555	0.358212	-2.81502
IGF1R	-0.463034	8.4218e-18	-2.55513	0.0106163	0.358212	-2.8616
PARP1	-0.462689	-1.00026e-17	-2.55323	0.0106745	0.358212	-2.86517
CCNE2	0.455806	6.71786e-17	2.51524	0.0118967	0.358212	-2.93581
GGH	0.455268	-1.43954e-16	2.51228	0.0119972	0.358212	-2.94127
SUV39H2	0.452454	1.93338e-17	2.49675	0.0125355	0.358212	-2.96981
ECM2	-0.452242	-9.48502e-18	-2.49558	0.012577	0.358212	-2.97196
SHC2	-0.450775	-6.57236e-17	-2.48748	0.0128668	0.358212	-2.98675
FUT3	0.447819	-1.03426e-16	2.47117	0.0134689	0.358212	-3.01642
BMPR2	-0.447064	1.45353e-16	-2.467	0.0136267	0.358212	-3.02397
NETO2	0.443017	1.09959e-17	2.44467	0.0145002	0.358212	-3.06421
ACVR1B	-0.442109	-5.38604e-18	-2.43966	0.0147028	0.358212	-3.07319
FOSL1	0.439047	2.44386e-16	2.42277	0.0154047	0.358212	-3.10333
MLH1	-0.438396	-2.39944e-16	-2.41917	0.0155578	0.358212	-3.10971
OLFML2B	-0.437957	-3.20224e-17	-2.41675	0.0156617	0.358212	-3.11401
TNFAIP6	-0.437064	-7.49289e-17	-2.41182	0.0158749	0.358212	-3.12274
SLPI	0.436267	-6.29047e-17	2.40742	0.0160676	0.358212	-3.13052
RNF103	-0.432261	-4.65018e-17	-2.38532	0.0170664	0.36961	-3.16939
BAIAP3	-0.429084	-2.48772e-16	-2.36779	0.0178968	0.373672	-3.19995
SERBP1	0.427809	1.29293e-16	2.36075	0.0182399	0.373672	-3.21216
LFNG	-0.420563	5.25768e-17	-2.32076	0.0203017	0.39593	-3.28083
SIX1	-0.420327	-4.4823e-17	-2.31947	0.020372	0.39593	-3.28305
GATA3	-0.417502	-5.41821e-17	-2.30387	0.021232	0.39593	-3.30949
SKP2	0.414983	3.32749e-16	2.28997	0.0220252	0.39593	-3.33292
PDGFRB	-0.414545	1.91589e-17	-2.28756	0.0221655	0.39593	-3.33697
TGFB3	-0.412258	1.01985e-17	-2.27494	0.0229121	0.39593	-3.3581
MLPH	-0.411068	-8.62046e-17	-2.26837	0.0233089	0.39593	-3.36904
LINC02381	-0.409611	1.48562e-16	-2.26033	0.023803	0.39593	-3.3824
JAG1	-0.408958	2.32369e-17	-2.25673	0.0240274	0.39593	-3.38837
THBS4	-0.402503	1.86902e-17	-2.22111	0.026346	0.4249	-3.44688
ANXA9	-0.396494	9.25909e-17	-2.18795	0.028676	0.452842	-3.50052
DUSP6	-0.391514	4.04302e-17	-2.16046	0.0307393	0.461067	-3.54437
DEPDC1	0.388822	1.64428e-16	2.14561	0.0319067	0.461067	-3.56783
NCAPH2	0.388732	1.80243e-16	2.14511	0.0319463	0.461067	-3.56861
SMAD3	-0.388542	-3.3967e-17	-2.14406	0.0320304	0.461067	-3.57026
HNF1A	-0.386936	-4.89605e-17	-2.1352	0.0327471	0.461067	-3.58418
NAT1	-0.386716	-1.06042e-17	-2.13399	0.0328465	0.461067	-3.58608
COLEC12	-0.382253	6.22262e-17	-2.10936	0.0349161	0.471469	-3.62441
RB1	-0.382247	-3.36173e-17	-2.10933	0.0349191	0.471469	-3.62447
FBN1	-0.381131	1.59832e-17	-2.10317	0.0354535	0.471469	-3.63398
NR4A3	-0.377749	-5.60707e-17	-2.08451	0.0371165	0.485075	-3.66265
BBOX1	0.375363	-1.54027e-16	2.07134	0.0383297	0.487787	-3.68273
GADD45B	-0.373689	-8.71559e-18	-2.0621	0.0392006	0.487787	-3.69673
TLE3	-0.373586	-1.37183e-16	-2.06154	0.0392546	0.487787	-3.69759
TFF1	-0.370008	-3.52541e-17	-2.04179	0.0411749	0.49173	-3.72731
NDP	-0.369074	1.62504e-16	-2.03664	0.0416894	0.49173	-3.73503
AXIN2	-0.368657	6.02956e-17	-2.03434	0.0419207	0.49173	-3.73847
DLGAP5	0.367158	-9.42382e-17	2.02606	0.0427612	0.49173	-3.75079
VCAN	-0.366487	2.71428e-16	-2.02236	0.0431421	0.49173	-3.75629
SMC1B	0.365153	8.93103e-17	2.015	0.0439073	0.49173	-3.76719
ELF3	-0.363722	1.55279e-16	-2.0071	0.0447414	0.49173	-3.77884
SFRP4	-0.363688	-1.897e-17	-2.00691	0.0447617	0.49173	-3.77912
CXXC5	-0.361473	5.90715e-17	-1.99469	0.0460795	0.493032	-3.79706
THY1	-0.361304	5.8379e-17	-1.99376	0.0461811	0.493032	-3.79842
CACNA1D	-0.359942	1.2923e-16	-1.98625	0.0470089	0.494899	-3.8094
TNFSF10	-0.357682	2.27752e-17	-1.97377	0.0484106	0.49874	-3.82752
COL6A3	-0.356844	8.8338e-17	-1.96915	0.0489388	0.49874	-3.8342
DLL4	-0.356201	3.60655e-17	-1.9656	0.0493476	0.49874	-3.83933

## Sheet: Bone
	Patients without bone metastases:				43
	Patients with bone metastases:				81
	logFC	AveExpr	t	P.Value	adj.P.Val	B
FAM198B	0.796767	2.84271e-17	4.25616	2.08173e-05	0.00841717	2.50412
PLAT	0.794052	-3.70447e-17	4.24166	2.22089e-05	0.00841717	2.44663
NAT1	0.770205	-1.06042e-17	4.11427	3.88739e-05	0.00982215	1.95001
KIAA0040	0.723255	-9.68088e-18	3.86347	0.000111862	0.0181159	1.01653
SCUBE2	0.72023	-3.54779e-17	3.84732	0.000119498	0.0181159	0.958405
PRKAA2	0.699632	-7.43903e-18	3.73729	0.000186127	0.0193853	0.569053
CCNE1	-0.698866	2.39923e-17	-3.7332	0.000189178	0.0193853	0.554791
GPR160	0.688595	-2.19079e-17	3.67833	0.000234901	0.0193853	0.365061
FAM214A	0.680604	-2.52759e-17	3.63564	0.000277439	0.0193853	0.219402
KIF2C	-0.676395	1.65348e-16	-3.61316	0.000302646	0.0193853	0.143375
MUC1	0.675701	-8.9674e-18	3.60945	0.000307008	0.0193853	0.130868
MLPH	0.671948	-8.62046e-17	3.58941	0.000331604	0.0193853	0.0635448
CHAD	0.671284	-5.16255e-17	3.58586	0.000336146	0.0193853	0.0516652
CHEK2	-0.666366	1.46178e-16	-3.55959	0.000371625	0.0193853	-0.0359141
FGF10	0.664068	2.40819e-16	3.54731	0.000389378	0.0193853	-0.0766181
TYMS	-0.660733	1.00992e-16	-3.5295	0.000416554	0.0193853	-0.135438
BMP7	-0.65861	1.34252e-16	-3.51816	0.000434763	0.0193853	-0.17272
CDC20	-0.647305	2.0674e-16	-3.45777	0.00054492	0.0229098	-0.369274
FAM83D	-0.644655	-1.5218e-16	-3.44361	0.000574256	0.0229098	-0.414851
TTK	-0.637088	6.42547e-17	-3.40319	0.000666317	0.0247859	-0.543965
CCNA2	-0.635547	6.89343e-17	-3.39496	0.000686682	0.0247859	-0.570084
PIP	0.632468	-2.66364e-17	3.37851	0.000729097	0.0251207	-0.622059
NEIL1	0.620263	9.98725e-17	3.31332	0.000922324	0.0299878	-0.825605
BMP4	0.614704	8.81351e-17	3.28362	0.0010252	0.0299878	-0.916995
ASPN	0.612621	-3.76638e-17	3.27249	0.00106642	0.0299878	-0.951035
FOXA1	0.611031	1.57524e-17	3.264	0.0010989	0.0299878	-0.976932
NDC80	-0.608668	4.06079e-16	-3.25138	0.00114888	0.0299878	-1.0153
XRCC2	-0.608281	2.87698e-17	-3.24931	0.00115728	0.0299878	-1.02159
SLC44A4	0.607113	-2.25164e-17	3.24307	0.00118291	0.0299878	-1.04048
RBL1	-0.604654	9.81588e-17	-3.22993	0.00123862	0.0299878	-1.08015
MYBL2	-0.604434	-1.17542e-16	-3.22876	0.00124371	0.0299878	-1.08368
ELF3	0.603484	1.55279e-16	3.22368	0.00126597	0.0299878	-1.09897
NFKBIZ	0.601823	1.55286e-18	3.21481	0.00130575	0.0299927	-1.12562
CACNA2D1	0.596283	2.17792e-16	3.18522	0.00144693	0.0310808	-1.21398
ANLN	-0.595962	2.84271e-17	-3.1835	0.00145553	0.0310808	-1.21909
AGR2	0.595199	5.63785e-18	3.17943	0.00147613	0.0310808	-1.23117
DNAJC12	0.592286	2.14602e-17	3.16386	0.00155739	0.0316598	-1.27724
TGFB3	0.588486	1.01985e-17	3.14357	0.00166954	0.0316598	-1.33696
PTTG1	-0.588485	1.45815e-16	-3.14356	0.00166958	0.0316598	-1.33699
RAD54L	-0.588448	-4.44453e-17	-3.14337	0.0016707	0.0316598	-1.33756
DLL4	0.581228	3.60655e-17	3.1048	0.00190467	0.034641	-1.44999
TRIP13	-0.579984	-1.58091e-16	-3.09815	0.00194791	0.034641	-1.46923
HOXB3	0.577832	-1.83125e-17	3.08666	0.00202481	0.034641	-1.50239
RB1	0.577167	-3.36173e-17	3.0831	0.00204914	0.034641	-1.51262
SUV39H2	-0.576857	1.93338e-17	-3.08145	0.00206058	0.034641	-1.51739
DTX3	0.575175	1.02181e-16	3.07246	0.00212362	0.034641	-1.54318
PRC1	-0.574157	8.28138e-17	-3.06703	0.00216261	0.034641	-1.55875
PLA2G3	0.572783	3.00275e-16	3.05969	0.00221632	0.034641	-1.57973
ARNT2	0.572204	1.52684e-16	3.05659	0.00223933	0.034641	-1.58856
IGF1	0.570311	-4.22909e-17	3.04648	0.00231601	0.0351107	-1.61735
SIDT1	0.568768	-3.89683e-17	3.03824	0.00238031	0.0353779	-1.64075
ADM	-0.564248	-8.74846e-17	-3.0141	0.00257816	0.0369788	-1.70893
TSPAN1	0.564085	8.48755e-17	3.01322	0.00258559	0.0369788	-1.71138
BORCS7	0.561116	-5.72878e-18	2.99736	0.00272399	0.0381095	-1.75586
AR	0.560258	-2.5874e-17	2.99278	0.0027652	0.0381095	-1.76866
IL12RB2	-0.557817	1.08378e-16	-2.97974	0.00288565	0.0389937	-1.80499
UBE2C	-0.556898	-4.43474e-18	-2.97483	0.00293224	0.0389937	-1.81863
MIS18A	-0.553325	-8.60402e-17	-2.95574	0.00311994	0.040616	-1.87145
KIF23	-0.552562	-1.08224e-16	-2.95167	0.0031614	0.040616	-1.88268
CEP55	-0.544714	1.88441e-16	-2.90975	0.00361805	0.0445282	-1.99732
NRXN3	0.544683	2.31554e-16	2.90958	0.00361999	0.0445282	-1.99777
PSAT1	-0.541942	-2.255e-16	-2.89494	0.0037932	0.0445282	-2.03743
CCL7	-0.54154	-3.10746e-16	-2.89279	0.00381922	0.0445282	-2.04322
MCM3	-0.540583	6.12224e-17	-2.88768	0.00388184	0.0445282	-2.05701
AURKA	-0.540214	-1.20032e-16	-2.88571	0.00390626	0.0445282	-2.06233
LFNG	0.539802	5.25768e-17	2.88351	0.0039336	0.0445282	-2.06824
OGN	0.539768	-1.09623e-16	2.88333	0.00393587	0.0445282	-2.06873
PLCB4	-0.536695	-8.54421e-17	-2.86691	0.00414593	0.0462149	-2.11277
AURKB	-0.535216	-8.66243e-17	-2.85901	0.00425055	0.0464095	-2.13387
PDGFRB	0.534725	1.91589e-17	2.85639	0.00428584	0.0464095	-2.14087
SLC39A6	0.533801	-7.2075e-17	2.85145	0.00435295	0.0464723	-2.15401
RFC4	-0.532443	4.32562e-16	-2.8442	0.00445329	0.0466108	-2.17329
ZEB1	0.531968	-3.03437e-17	2.84166	0.0044889	0.0466108	-2.18002
GGH	-0.530588	-1.43954e-16	-2.83429	0.00459379	0.0469951	-2.19955
TFF3	0.529305	-9.44305e-18	2.82743	0.00469328	0.0469951	-2.21765
TNN	0.528215	-1.67037e-16	2.82161	0.00477932	0.0469951	-2.233
SKP2	-0.527824	3.32749e-16	-2.81952	0.00481051	0.0469951	-2.23849
CKS1B	-0.527507	-2.36776e-17	-2.81783	0.00483591	0.0469951	-2.24294
LRRC32	0.525569	9.61512e-17	2.80748	0.00499412	0.0479183	-2.27011
PRKDC	-0.523217	-3.55339e-18	-2.79491	0.00519241	0.0491981	-2.30296
DLGAP5	-0.520403	-9.42382e-17	-2.77988	0.00543893	0.0497944	-2.34205
MAD2L1	-0.520395	-1.49298e-16	-2.77984	0.00543965	0.0497944	-2.34216
HOXA7	0.520252	2.00137e-16	2.77908	0.00545242	0.0497944	-2.34414
TNFSF10	0.518854	2.27752e-17	2.77161	0.00557907	0.0498136	-2.36348
TLE3	0.518779	-1.37183e-16	2.77121	0.00558596	0.0498136	-2.36452
SERBP1	-0.517271	1.29293e-16	-2.76315	0.0057257	0.0504661	-2.38532
ADCY9	0.515748	8.95341e-19	2.75502	0.00587006	0.0511437	-2.40627
PREP	-0.514356	-3.04416e-17	-2.74758	0.00600486	0.051319	-2.42536
DUSP4	0.514144	-2.5115e-17	2.74645	0.00602558	0.051319	-2.42826
E2F1	-0.513321	-1.2753e-16	-2.74205	0.00610682	0.051433	-2.43951
DEPDC1	-0.51138	1.64428e-16	-2.73169	0.00630232	0.0524963	-2.46599
DDB2	0.51007	-2.23625e-17	2.72469	0.00643741	0.0530387	-2.4838
POLQ	-0.509075	2.471e-16	-2.71937	0.00654184	0.0533195	-2.49731
SP1	0.506232	1.00418e-16	2.70418	0.00684852	0.0552253	-2.53574
GATA3	0.50531	-5.41821e-17	2.69926	0.00695069	0.0554592	-2.54816
CCND2	0.502483	7.3348e-17	2.68416	0.00727253	0.0572632	-2.58608
FLRT3	0.501649	-2.08684e-16	2.6797	0.00737009	0.0572632	-2.59723
MLLT3	0.501366	5.36925e-17	2.67819	0.00740343	0.0572632	-2.60101
EIF4EBP1	-0.498455	-4.31303e-17	-2.66264	0.00775428	0.0593712	-2.63975
BAG1	0.497559	3.47155e-17	2.65786	0.0078653	0.0595412	-2.65164
ORC6	-0.497013	-5.89701e-17	-2.65494	0.00793359	0.0595412	-2.65886
BBC3	0.494975	-2.02851e-18	2.64405	0.00819343	0.0598677	-2.68579
CDK1	-0.494953	-3.44846e-17	-2.64394	0.00819621	0.0598677	-2.68607
KIFC1	-0.494815	4.43474e-18	-2.6432	0.00821404	0.0598677	-2.68788
OCLN	0.49298	1.14436e-17	2.63339	0.00845502	0.0601248	-2.71202
PGK1	-0.492811	-2.38524e-18	-2.63249	0.00847747	0.0601248	-2.71424
HEMK1	0.492659	-7.03053e-17	2.63168	0.00849783	0.0601248	-2.71624
FZD8	0.49186	7.92237e-17	2.62741	0.00860516	0.0601248	-2.72671
BLM	-0.490901	-8.44978e-18	-2.62229	0.00873549	0.0601248	-2.73925
JAM2	0.490898	-2.17463e-16	2.62227	0.00873599	0.0601248	-2.7393
RPS6KA5	0.490399	1.76305e-16	2.61961	0.00880455	0.0601248	-2.74581
TGFB1	0.48613	-9.99075e-17	2.59681	0.00941099	0.0631286	-2.80131
TGF.beta	0.48613	-9.99075e-17	2.59681	0.00941099	0.0631286	-2.80131
IGF1R	0.484344	8.4218e-18	2.58726	0.00967568	0.0640663	-2.82439
BTG2	0.48405	-6.98226e-17	2.58569	0.00971983	0.0640663	-2.82817
CDC6	-0.481938	1.47591e-16	-2.57441	0.0100426	0.0651605	-2.85533
GADD45G	0.480999	3.06787e-16	2.56939	0.0101892	0.0651605	-2.86738
CA12	0.480912	-1.15695e-17	2.56893	0.0102029	0.0651605	-2.86849
BAD	0.480741	1.6988e-16	2.56802	0.0102297	0.0651605	-2.87067
CDCA5	-0.477874	8.4281e-17	-2.5527	0.0106907	0.0671599	-2.90727
ENO1	-0.477101	-1.4451e-16	-2.54858	0.010818	0.0671599	-2.91709
DUSP6	0.476688	4.04302e-17	2.54637	0.0108867	0.0671599	-2.92234
TEK	0.47662	2.84397e-16	2.546	0.010898	0.0671599	-2.9232
THBS4	0.472825	1.86902e-17	2.52573	0.0115474	0.0701154	-2.97117
SPDEF	0.472739	8.09934e-17	2.52527	0.0115626	0.0701154	-2.97225
CEACAM5	0.47178	-8.65368e-17	2.52015	0.0117322	0.0705796	-2.98431
TBC1D9	0.46911	2.91213e-17	2.50589	0.0122162	0.0719584	-3.01776
SIGIRR	0.468886	-2.29046e-17	2.50469	0.0122575	0.0719584	-3.02055
ARID1A	0.468792	2.4524e-17	2.50419	0.0122749	0.0719584	-3.02172
PHGDH	-0.468193	2.06208e-17	-2.50099	0.0123864	0.0719584	-3.02919
MKI67	-0.467928	-2.61957e-17	-2.49957	0.0124361	0.0719584	-3.0325
CXXC5	0.465631	5.90715e-17	2.4873	0.0128734	0.0739244	-3.06105
HDAC2	-0.462813	-4.04722e-17	-2.47225	0.0134284	0.076532	-3.09589
HSPA2	0.458712	9.49901e-18	2.45034	0.014274	0.080422	-3.1462
KIF14	-0.458479	3.9963e-16	-2.4491	0.0143232	0.080422	-3.14903
IL13RA1	0.456989	3.97797e-17	2.44114	0.0146428	0.0816121	-3.16719
TFF1	0.453978	-3.52541e-17	2.42506	0.0153079	0.0844663	-3.20371
KIF11	-0.453669	-5.68996e-17	-2.4234	0.0153778	0.0844663	-3.20745
MCM2	-0.452077	-9.31435e-17	-2.4149	0.0157415	0.0855321	-3.22665
MEOX2	0.45157	-3.3939e-16	2.41219	0.0158589	0.0855321	-3.23274
ATAD2	-0.450936	-7.89579e-17	-2.40881	0.0160067	0.0855321	-3.24036
MELK	-0.450404	1.26271e-16	-2.40596	0.0161318	0.0855321	-3.24675
CCNB1	-0.450009	3.97587e-17	-2.40385	0.0162253	0.0855321	-3.25148
APOD	0.449909	2.68323e-17	2.40332	0.0162488	0.0855321	-3.25267
IDO1	-0.445913	-1.08892e-16	-2.38197	0.0172221	0.0900301	-3.30033
CLEC14A	0.445254	-7.26485e-17	2.37846	0.0173874	0.0902714	-3.30815
BMPR2	0.444581	1.45353e-16	2.37486	0.0175578	0.0905362	-3.31613
HGF	0.443442	-4.48153e-16	2.36877	0.0178492	0.0914166	-3.32959
MYCT1	0.442454	1.1452e-16	2.3635	0.0181055	0.092107	-3.34124
BCL2	0.440673	1.55705e-17	2.35398	0.0185756	0.0938688	-3.36219
EIF3B	-0.439247	-7.48099e-17	-2.34636	0.0189597	0.095175	-3.37889
JCAD	0.437407	2.92581e-16	2.33653	0.0194656	0.0970716	-3.40037
ECM2	0.43654	-9.48502e-18	2.33191	0.0197077	0.0973641	-3.41045
NSD1	0.43628	4.31303e-17	2.33051	0.0197811	0.0973641	-3.41347
NETO2	-0.434478	1.09959e-17	-2.32089	0.0202948	0.0988996	-3.43436
CENPF	-0.434273	2.03557e-16	-2.3198	0.020354	0.0988996	-3.43673
ERBB4	0.433303	-4.00455e-18	2.31461	0.0206362	0.0996322	-3.44793
PCNA	-0.430923	-5.98759e-18	-2.3019	0.0213429	0.102392	-3.47531
SYTL4	0.430157	-1.72185e-16	2.29781	0.0215748	0.102854	-3.48409
FOXM1	-0.429242	1.16003e-16	-2.29292	0.0218547	0.103328	-3.49456
PARP4	0.428943	1.73028e-16	2.29132	0.0219471	0.103328	-3.49799
CCNE2	-0.428082	6.71786e-17	-2.28672	0.0222143	0.103941	-3.50781
TOP2A	-0.427595	4.41375e-18	-2.28412	0.0223667	0.104012	-3.51336
ASPM	-0.426802	-1.91764e-16	-2.27989	0.0226166	0.104442	-3.52237
CACNA1D	0.426048	1.2923e-16	2.27586	0.0228566	0.104442	-3.53093
PKMYT1	-0.425998	3.76603e-17	-2.27559	0.0228726	0.104442	-3.5315
SMAD5	0.424568	-2.34607e-17	2.26795	0.0233344	0.105348	-3.5477
PIK3R2	0.424523	-1.18738e-17	2.26771	0.023349	0.105348	-3.5482
HBB	0.423369	-1.9026e-17	2.26155	0.0237276	0.106423	-3.56123
CDH3	-0.422735	1.42065e-17	-2.25816	0.0239379	0.106735	-3.56837
ZFPM2	0.421454	4.21678e-16	2.25132	0.0243678	0.107481	-3.58277
MAP3K12	0.421391	1.68576e-17	2.25098	0.0243889	0.107481	-3.58347
SFRP2	0.417188	9.57595e-18	2.22853	0.0258477	0.113252	-3.6304
HOXA9	0.415717	3.22687e-16	2.22067	0.0263755	0.1149	-3.64671
AGTR1	0.415247	-3.74225e-18	2.21816	0.0265462	0.114983	-3.65191
MAP2K4	0.413892	1.91239e-17	2.21093	0.0270435	0.116471	-3.66686
DKK1	-0.407309	-8.9006e-17	-2.17576	0.0295757	0.126657	-3.73883
CDKN3	-0.405073	3.41489e-17	-2.16382	0.030481	0.129801	-3.76301
TIE1	0.404048	-2.89055e-16	2.15834	0.030904	0.130288	-3.77406
RNF103	0.403964	-4.65018e-17	2.15789	0.030939	0.130288	-3.77497
PARP1	0.401718	-1.00026e-17	2.14589	0.0318841	0.133354	-3.79905
NTRK2	0.401169	9.07932e-17	2.14296	0.0321189	0.133354	-3.80492
NEO1	0.400992	6.33104e-17	2.14201	0.0321949	0.133354	-3.80681
DTX1	0.399418	-9.08072e-17	2.13361	0.0328775	0.135049	-3.82358
CDC25C	-0.399229	2.45212e-16	-2.1326	0.0329604	0.135049	-3.8256
ELK3	0.398725	5.71479e-17	2.12991	0.033182	0.135226	-3.83095
BNC2	0.397591	-2.44288e-16	2.12385	0.0336855	0.136358	-3.84297
FOS	0.397291	-1.2171e-17	2.12225	0.0338197	0.136358	-3.84614
ROBO4	0.3948	1.78257e-16	2.10894	0.0349524	0.14018	-3.87241
MARCO	-0.393704	-6.08972e-17	-2.10308	0.0354613	0.141472	-3.88392
MUS81	0.392586	-2.23136e-18	2.09711	0.0359865	0.142815	-3.89562
LINC02381	0.392112	1.48562e-16	2.09458	0.0362111	0.142958	-3.90057
FGF18	0.390122	-2.57984e-16	2.08395	0.0371675	0.144636	-3.9213
E2F5	-0.390082	2.67903e-16	-2.08374	0.0371868	0.144636	-3.92171
CDH5	0.389248	-2.36926e-16	2.07928	0.0375942	0.144636	-3.93036
MFNG	0.388887	-1.73151e-16	2.07735	0.0377716	0.144636	-3.9341
SKA3	-0.388803	-2.67749e-16	-2.0769	0.0378131	0.144636	-3.93497
CD44	-0.388773	-6.46604e-17	-2.07674	0.0378281	0.144636	-3.93529
PDE9A	-0.387837	-1.32455e-16	-2.07174	0.0382921	0.144636	-3.94496
HOXA5	0.38783	9.30735e-17	2.07171	0.0382956	0.144636	-3.94503
ESR1	0.387714	1.59063e-17	2.07109	0.0383533	0.144636	-3.94623
TCF4	0.386864	5.94003e-17	2.06655	0.0387797	0.14552	-3.955
AXIN2	0.385102	6.02956e-17	2.05714	0.039676	0.147954	-3.9731
LTBP1	-0.384825	3.21763e-19	-2.05565	0.0398188	0.147954	-3.97595
BMPR1B	0.384243	-4.6194e-17	2.05255	0.0401193	0.148344	-3.9819
BCAS1	0.382855	2.96302e-17	2.04513	0.0408446	0.149619	-3.99608
GTF2H2	0.382828	-1.10281e-16	2.04499	0.0408591	0.149619	-3.99636
CRYAB	-0.38131	-4.69495e-17	-2.03688	0.041665	0.151837	-4.01179
IL1B	0.376999	-6.01837e-17	2.01385	0.0440281	0.158991	-4.05532
BIRC5	-0.376964	1.43909e-16	-2.01366	0.0440477	0.158991	-4.05567
CHI3L1	-0.375772	-1.06294e-16	-2.0073	0.0447209	0.160656	-4.06761
PYCARD	0.374927	-9.53783e-17	2.00278	0.045204	0.160893	-4.07606
COL7A1	0.374707	-6.70037e-17	2.0016	0.0453303	0.160893	-4.07826
IL2RA	-0.374327	-5.15129e-16	-1.99958	0.0455491	0.160893	-4.08205
DCN	0.373876	1.8152e-16	1.99717	0.0458099	0.160893	-4.08653
RRM2	-0.37381	-2.88048e-17	-1.99682	0.0458482	0.160893	-4.08719
CDC25A	-0.372971	3.59829e-16	-1.99233	0.0463377	0.161862	-4.09554
WNT5A	0.372207	7.3446e-17	1.98825	0.0467867	0.161946	-4.10311
EXO1	-0.372203	4.33167e-16	-1.98823	0.0467891	0.161946	-4.10315
MLH1	0.371047	-2.39944e-16	1.98206	0.047476	0.163576	-4.11459
FOSL1	-0.36982	2.44386e-16	-1.9755	0.0482145	0.165369	-4.1267
KDR	0.368817	-4.99153e-17	1.97014	0.0488248	0.166708	-4.13655
ACTR3B	-0.367613	-2.55865e-16	-1.96371	0.0495667	0.168482	-4.14836
