# Supplementary material for: Gene expression in metastatic breast cancer—patterns in primary tumors and metastatic tissue with prognostic potential
Source: Front Mol Biosci. 2024 Feb 21;10:1343979. doi: 10.3389/fmolb.2023.1343979 (PMC10916684; doi:10.3389/fmolb.2023.1343979)
Supplement: Supplementary file 5 [file Table1.xlsx]

## Sheet: LEGEND
	Supplementary material Table 1, .xslx
	Information on all the genes and GEX signatures of NanoString BC360. Contains three sheets, one describing the multigene signatures of the biological signature set and their acronyms (sheet 1), one with all the genes included in the BC360 panel (sheet 2), and one with lists of all the genes included in the multi-gene expression signatures of the biological signature set (sheet 3).
	Abbreviations: GEX, gene expression

## Sheet: 1. Multigene signatures
	Red = not included in prognostic analyses
	Name used in the present study	Abbreviation	Nanostring name	Details
1	Endothelial cells		Endothelial.cells
2	CD8 T-cells		CD8.T.cells
3	Cytotoxic cells		Cytotoxic.cells
4	Macrophages		Macrophages
5	Mast cells		Mast.cells
6	T-reg	T-reg = Regulatory T-cells	Treg
7	Proliferation		BC.prolif
8	Stroma		BC.stroma
9	APM	APM = Antigen-presentation machinery	APM
10	Cytotoxicity		BC.cytotoxicity
11	Apoptosis		BC.Apoptosis
12	Infl. Chemokines	Infl. = Inflammatory	BC.Inflammatory.chemokines
13	p53		p53
14	ER signaling	ER = Estrogen receptor alpha	ER.signaling
15	Differentiation		differentation
16	Claudin-low		claudin.low.lin
17	BRCAness		BRCAness
18	BRCAness/DNAscar		BRCAnessfittedtoDNAscar	The "BRCAness fitted to DNA scar" signature is a combination signature including BRCAness and the Nanostring HRD signature, which was trained with TCGA data by using RNAseq to predict 3 DNA-based measurements of DNA damage, aggregated under a single metric called “DNA scar.”
19	TIS	TIS = Tumor inflammation signature	TIS	Measures a peripherally-suppressed, adaptive immune response. Correlates with response to checkpoint inhibitors.
20	Basal		Basal
21	Her2		Her2
22	LumA		LumA
23	LumB		LumB

## Sheet: 2. Full gene list
	Yellow = included in exploratory analyses
	Gene alias	Gene alias in the current study
1	TWIST2
2	GZMH
3	EFNA3
4	PTGDS
5	COL9A3
6	TIMP4
7	FGF10
8	CDKN1A
9	IL11RA
10	SPRY4
11	RNASE2
12	NASP
13	DHRS2
14	RFC4
15	GTF2H2
16	EP300
17	BAG1
18	WT1
19	HOXB3
20	ATAD2
21	PHGDH
22	FZD8
23	SMC1B
24	JAG2
25	CACNA1H
26	GREM1
27	RAD52
28	TAPBP
29	CDC25C
30	S100A14
31	CDC25B
32	BMP7
33	ZFPM2
34	TSPAN1
35	UBE2T
36	NCAPH2
37	PSMB7
38	DTX3
39	IL2RB
40	FGFR4
41	GATA4
42	SMAD5
43	COL11A1
44	DUSP4
45	MLLT3
46	BMPR1A
47	MAPK3
48	TBX1
49	HIF1A
50	GADD45B
51	ALDOA
52	PSMB9
53	EYA1
54	TYMS
55	FGF13
56	GZMM
57	ID1
58	CAMK2B
59	CDCA7L
60	KAT2B
61	FOXP3
62	BRCA2
63	LTB
64	ARID1A
65	KIF23
66	IL20RA
67	SIDT1
68	CCR2
69	MEOX2
70	IL1R2
71	BIRC5
72	FLRT3
73	POPDC3
74	CCR5
75	BMPR1B
76	HEG1
77	NUF2
78	PGK1
79	PLCE1
80	HOXA5
81	COMP
82	CCL3L1
83	CXorf36
84	IL2RA
85	MT1G
86	WNT4
87	ITPR1
88	GDF5
89	ISG15
90	SOCS2
91	ARNT2
92	PRKCB
93	ICAM1
94	CCND2
95	JAM2
96	CHI3L1
97	ENPP2
98	RUNX3
99	LAMB3
100	TUBA4A
101	CCL21
102	MIA
103	BMPR2
104	CYP4F3
105	ERBB4
106	SHC2
107	ACVR1B
108	SELE
109	IL3RA
110	IKZF3
111	ST6GALNAC2
112	GAS1
113	EIF4E2
114	PARP1
115	PLD1
116	ITGA6
117	CCNB1
118	CXCL8
119	SPRY2
120	TAP1
121	NSD3
122	EDN1
123	RASAL1
124	PARP2
125	MAPK1
126	GATA3
127	PRC1
128	DSC2
129	IL24
130	SPP1
131	FST
132	PDK4
133	SOCS3
134	TLX1
135	BCL6B
136	BLM
137	CACNG6
138	TGFB2
139	SKP2
140	F3
141	PTGS2
142	COL6A3
143	CFD
144	GNLY
145	IL10RA
146	BCL2
147	ROBO4
148	TYMP
149	ETV4
150	TFF3
151	EGLN3
152	GRIA3
153	LIF
154	LEP
155	PIK3CG
156	ALDH1A1
157	CYBB
158	CD84
159	ASPN
160	ZFYVE9
161	BAMBI
162	LEPR
163	APOD
164	IL13RA1
165	LRP2
166	LEF1
167	PTTG1
168	HOXA9
169	ELF3
170	CEP55
171	CD68
172	MFNG
173	IRX1
174	HLA.A
175	TMPRSS4
176	E2F1
177	VEGFA
178	DKK2
179	TGFBR2
180	SPRY1
181	DUSP6
182	GHR
183	ENO1
184	MMP11
185	PIP
186	MMP14
187	AXIN1
188	PLA2G3
189	IL4R
190	DLGAP5
191	RAD51
192	RORA
193	ATM
194	CLDN3
195	THBS1
196	KIF14
197	ASPM
198	STC1
199	KIF2C
200	CEACAM5
201	HGF
202	FREM2
203	CD34
204	S100A7
205	CDKN2B
206	BRCA1
207	RBX1
208	PARP4
209	PDGFRA
210	TMEM45B
211	MYCT1
212	NSD1
213	MYCN
214	NOTCH2
215	BMP5
216	FSTL1
217	CDKN2D
218	BCAS1
219	RASGRF2
220	THBS2
221	NOTCH3
222	FAM83D
223	LAG3
224	CDCA5
225	SHE
226	NEIL3
227	ECM2
228	KRT7
229	GPX3
230	PTEN
231	PDGFB
232	WNT5A
233	NRCAM
234	RELN
235	CDKN2C
236	FANCF
237	CKS1B
238	CHEK2
239	AGT
240	HAS1
241	VIM
242	CDCA8
243	CCNE1
244	FGF12
245	NAT1
246	CCL5
247	FOXC1
248	CDC7
249	SKA3
250	XRCC2
251	FZD10
252	PCK1
253	HELLS
254	COL2A1
255	IRF6
256	FOSL1
257	ELK3
258	CNTFR
259	CD1E
260	JAK1
261	CEACAM6
262	WNT5B
263	PIM1
264	CDKN3
265	FAP
266	SLC39A6
267	OLFML2B
268	BMP6
269	TIE1
270	WEE1
271	SMO
272	KRT6B
273	CD44
274	MYBL2
275	CXXC5
276	PRF1
277	BAIAP2L1
278	ADM
279	PPARG
280	BMP2
281	JCAD
282	PSMB10
283	IFT140
284	TNKS
285	SFRP4
286	MAPT
287	PROM1
288	ACVR1C
289	SFRP1
290	TBC1D9
291	MELK
292	STAT1
293	FUT3
294	ANXA9
295	SPC25
296	SNAI2
297	AURKB
298	POLQ
299	KLRK1
300	WRN
301	RARRES3
302	MMP3
303	FOS
304	BCL2A1
305	TNN
306	NPEPPS
307	SUV39H2
308	LRRC32
309	PKMYT1
310	VIT
311	EMCN
312	CDC14A
313	WDR77
314	PLCB1
315	CREBBP
316	MLH1
317	HIST1H1C
318	VCAN
319	PPP2R2C
320	NEO1
321	FGL2
322	CDK1
323	MYC
324	LAMA3
325	CDK6
326	PALB2
327	MRE11
328	PPARGC1A
329	PRKACA
330	DLL3
331	TCF4
332	CDH1
333	FSTL3
334	CDH3
335	CD36
336	CMKLR1
337	HDAC11
338	CXCL5
339	HMGA1
340	PIK3R2
341	DTX1
342	BAD
343	PREP
344	MMP9
345	FBN1
346	HLA.DPA1
347	PDCD1LG2
348	SCUBE2
349	TTK
350	CXCL12
351	HSPA2
352	SCARA5
353	ETV7
354	CD27
355	NFATC1
356	SIGIRR
357	PLCB4
358	KIAA0040
359	NCAM1
360	ADD1
361	LEMD1
362	CDH2
363	FLI1
364	CXCL10
365	CDC25A
366	ITGB1
367	ROCK1
368	CTSW
369	PRKCA
370	EIF2AK3
371	MAP3K12
372	SOX10
373	CKMT1A
374	TTYH1
375	SHC4
376	IL1RN
377	HIST1H3H
378	TAP2
379	SFN
380	FAM124B
381	KRT14
382	HLA.DMA
383	ID2
384	FNBP1
385	MKI67
386	DDX39A
387	KRT5
388	SERPINB5
389	HDC
390	EYA4
391	BAIAP3
392	ELOVL2
393	NDC80
394	EGLN2
395	IL22RA2
396	TWIST1
397	THY1
398	RB1
399	ITGB3
400	HIST3H2BB
401	MME
402	TGFB3
403	GPC4
404	RRM2
405	VEGFD
406	MTOR
407	SOX17
408	ZIC2
409	NR4A3
410	PTGER3
411	NRXN3
412	IL7R
413	TNFSF10
414	CD163
415	CLDN7
416	MET
417	CHRNA5
418	CRYAB
419	BCL2L1
420	HLA.DOB
421	CXCR6
422	IGF1
423	NETO2
424	TFF1
425	CDKN1B
426	DPT
427	GLI3
428	FOXM1
429	RPS6KA5
430	CHIT1
431	GRB7
432	BORCS7
433	MAD2L1
434	HNF1A
435	JAK3
436	MED1
437	DDR2
438	PRKACB
439	APH1B
440	IL1B
441	SLC2A1
442	NOTCH1
443	NKG7
444	CD24
445	E2F5
446	FHL1
447	CDC14B
448	MMP7
449	MCM3
450	AGR2
451	GDF15
452	HOXB13
453	FOXC2
454	ZEB2
455	ZEB1
456	GZMB
457	CACNA2D3
458	HBB
459	CDKN1C
460	JAG1
461	TFDP1
462	ZBTB16
463	GPR160
464	FAM198B
465	PAX5
466	HLA.DQA1
467	ZNF205
468	EXO1
469	ADCY9
470	GGH
471	MUS81
472	EPAS1
473	TP53
474	CXADR
475	PAX8
476	MIS18A
477	CACNA2D1
478	NOD2
479	POLD1
480	BBOX1
481	PRKAA2
482	RASGRP1
483	NUMBL
484	XRCC3
485	BCL11A
486	INHBB
487	MAPK10
488	PDGFRB
489	UBE2C
490	NUPR1
491	RBL2
492	MMRN2
493	ANLN
494	FLNC
495	NRXN1
496	FGF18
497	SMURF2
498	DEPDC1
499	EIF3B
500	C5orf38
501	DKK1
502	SKP1
503	CLDN4
504	RAC3
505	ID4
506	HLA.DRA
507	CENPF
508	FGF7
509	HDAC10
510	MDM2
511	PSAT1
512	DNAJC12
513	FGF1
514	PLA2G4A
515	SOX2
516	HDAC1
517	KRT17
518	THBS4
519	HLA.DRB1
520	PDE9A
521	ACTR3B
522	TNFAIP6
523	INHBA
524	TRIP13
525	PLA2G2A
526	GADD45G
527	WNT10A
528	PFDN2
529	IL12RB2
530	SLPI
531	EFNA5
532	AURKA
533	CCL7
534	PIK3CD
535	AGTR1
536	OGN
537	CD8B
538	KIFC1
539	SMAD4
540	CD274
541	PPP2CB
542	FAM214A
543	EIF4EBP1
544	TOP2A
545	NEIL1
546	RPS6KB2
547	EYA2
548	S1PR1
549	DLL4
550	LIFR
551	BMP4
552	FGFR2
553	HK2
554	CCNA2
555	EDNRB
556	EGFR
557	NDP
558	PRKDC
559	DDB2
560	AXIN2
561	TNKS2
562	GNG4
563	TYK2
564	KIT
565	HES1
566	PCNA
567	KIF11
568	LAD1
569	BNC2
570	CD19
571	CCL4
572	EGF
573	JUN
574	B3GNT3
575	MCM2
576	CDH5
577	TMPRSS2
578	LFNG
579	CDC20
580	TGFB1
581	IL6
582	CACNG1
583	TPSAB1
584	GRB2
585	AREG
586	ATP10B
587	HEMK1
588	FZD7
589	HLA.DMB
590	OAS3
591	IL20RB
592	TLR4
593	RASGRF1
594	LAMC2
595	FLT3
596	SP1
597	MAPK8IP2
598	COLEC12
599	BDNF
600	PIK3CA
601	CSF3R
602	GABRP
603	SERBP1
604	CCL8
605	SMAD3
606	MAP2K4
607	TLE3
608	BNIP3
609	CPA3
610	MLPH
611	HLA.DQB1
612	SOX9
613	CD276
614	ISM1
615	OCLN
616	GADD45A
617	JAK2
618	FGF9
619	CLDN1
620	PIK3R5
621	COL27A1
622	RORB
623	HLA.C
624	ABCA8
625	RAC2
626	FGF2
627	PLA2G4F
628	HDAC2
629	CLEC14A
630	DTX4
631	MARCO
632	LPL
633	SOCS1
634	CXCL13
635	FXYD3
636	HDAC5
637	HLA.B
638	COL4A6
639	BBC3
640	HAPLN1
641	IBSP
642	SLC44A4
643	GJB2
644	WNT7B
645	FGFR3
646	SPN
647	PIK3R1
648	SFRP2
649	IL6R
650	KCNB1
651	MAF
652	EREG
653	ESPL1
654	ITGB6
655	NTRK2
656	WNT6
657	RAD54L
658	KDR
659	TEK
660	SERPINH1
661	CDKN2A
662	HOXA7
663	DLL1
664	HLA.E
665	GRIN1
666	PRLR
667	CD8A
668	SIX1
669	SNAI1
670	TCF7L1
671	BTG2
672	WNT11
673	MSR1
674	NPR1
675	LEFTY2
676	PPP2R1A
677	HIST1H2BH
678	RPS6KB1
679	CCL2
680	PLAT
681	MUC1
682	NFKBIZ
683	PLA1A
684	CHAD
685	SYTL4
686	CXCL9
687	PTCH1
688	ADAM12
689	IGF1R
690	PBX3
691	GRIN2A
692	MS4A2
693	SHMT2
694	CCNE2
695	GZMA
696	BAX
697	ORC6
698	LINC02381
699	CCND1
700	CBLC
701	CA12
702	SMAD1
703	CCNA1
704	MAML2
705	PIK3R3
706	BLVRA
707	RAD51C
708	PRKX
709	ACVRL1
710	BMP8A
711	CLEC5A
712	CAV1
713	CALML5
714	AKT3
715	TSPAN7
716	GSK3B
717	CACNG4
718	TNF
719	NGFR
720	CCR1
721	HDAC6
722	LTBP1
723	NUDT1
724	TCEAL1
725	DCN
726	COL7A1
727	NR4A1
728	ITGAV
729	PALMD
730	SPDEF
731	SRPX
732	WIF1
733	CDC6
734	PECAM1
735	HLA.DPB1
736	APOE
737	PYCARD
738	RNF103
739	CKB
740	ANGPT1
741	RBL1
742	CACNA1D
743	FZD9
744	ROCK2
745	WNT2
746	ESR1
747	PGR
748	ERBB2
749	FOXA1
750	AR
751	IDO1
752	PDCD1	PD1
753	CD274	PDL1
754	PDCD1LG2	PDL2
755	CD276	B7.H3
756	TIGIT
757	TGFB1	TGF.beta

## Sheet: 3.Genes in the gene expr. sign.
Endothelial.cells	CD8.T.cells	Cytotoxic.cells	Macrophages	Mast.cells	Treg	TIS	BC.proliferation	BC.stroma	APM	BC.cytotoxicity	BC.Apoptosis	BC.Inflammatory.chemokines	p53	ER.signaling	differentation	claudin.low.lin	BRCAness	BRCAnessfittedtoDNAscar
BCL6B	CD8A	CTSW	CD163	MS4A2	FOXP3		MKI67	FAP	TAP1	GZMA	AXIN1	CCL2	DDB2	ANXA9	TSPAN1	CLDN3	ADM	ADM
CDH5	CD8B	GNLY	CD68	CPA3			CEP55	COL6A3	TAP2	GZMB	BAD	CCL3L1	CDKN1A	BORCS7	AGR2	CLDN4	ANLN	ANLN
CLEC14A		GZMA	CD84	HDC			KIF2C	ADAM12	TAPBP	GZMH	BAX	CCL4	RNF103	ESR1	FSTL1	CLDN7	ASPM	ASPM
CXorf36		GZMB		TPSAB1			MELK	OLFML2B	HLA-A	PRF1	BBC3	CCL7	APH1B	DNAJC12	CLDN3	SNAI1	ATP10B	ATP10B
FAM124B		GZMH					CENPF	PDGFRB	HLA-B	GNLY	BCL2L1	CCL8	TCEAL1	TBC1D9	CLDN7	SNAI2	BBOX1	AURKB
KDR		KLRK1					EXO1	LRRC32	HLA-C				BTG2	MAPT	VCAN	TWIST1	BLM	BBOX1
MMRN2		PRF1					ANLN						KIAA0040	NAT1	CXADR	ZEB2	BRCA1	BLM
MYCT1		NKG7					RRM2						MAP2K4	SCUBE2	ELF3	CD44	BTG2	BRCA1
PALMD							UBE2C						NPEPPS	SYTL4	FHL1	ITGA6	SKA3	BTG2
ROBO4							CCNB1						GATA3	TCEAL1	CBLC	ITGB1	ISM1	SKA3
TIE1							CDC20						SLC39A6	TFF1	ITGB6	MUC1	C5orf38	ISM1
													CCND1	ADCY9	MUC1	THY1	CCNA2	C5orf38
													NEO1	ADD1	CEACAM6	ADAM12	CCNB1	CCNA2
													TOP2A	CDCA8	DDR2	ADM	CCNE1	CCNB1
													CDC25C	DDX39A	S100A14	CDC20	CD68	CCNE1
													NUDT1	EIF3B	HEG1	DEPDC1	CDC7	CD68
													FNBP1	ELOVL2	JAM2	HES1	CDCA8	CDC7
													CENPF	HEMK1	SFRP1	HLA-DPB1	CDKN1C	CDCA5
													POLD1	IFT140	BMP7	MMP3	CHRNA5	CDCA8
													NCAPH2	ITPR1	SLPI	PIK3CD	CRYAB	CDKN1C
													PTTG1	PFDN2	SNAI2	TGFB1	CYP4F3	CHRNA5
													CDCA7L	PGR	TCF4	ZFPM2	DCN	CKB
													GGH	PTGER3	TMPRSS2		DDX39A	CRYAB
													CDK1	SERBP1	VIM		DEPDC1	CYP4F3
													MKI67	SHMT2	WNT5A		EXO1	DCN
													KIFC1	TLE3	CAV1		FAM83D	DDX39A
													MYBL2	WDR77	GDF15		FLRT3	DEPDC1
													KIF23		CDH1		FXYD3	DLGAP5
													CEP55				GJB2	ESPL1
													UBE2C				HIST1H1C	EXO1
													CDC25B				HLA-E	FAM83D
													TRIP13				IL1R2	FLRT3
													MAD2L1				KCNB1	FXYD3
													ATAD2				KIF14	GJB2
													FOXM1				KRT6B	HELLS
													AURKA				LEMD1	HIST1H1C
													CDKN3				MCM2	HLA-E
													CCNA2				MCM3	IL1R2
													TAP1				MME	KCNB1
													CKS1B				MT1G	KIF11
													MCM3				NEIL3	KIF14
													TUBA4A				NETO2	KIF2C
													PREP				PCNA	KRT6B
													RFC4				PKMYT1	LEMD1
																	POLD1	MCM2
																	POLQ	MCM3
																	RFC4	MME
																	RRM2	MT1G
																	SPC25	NEIL3
																	ST6GALNAC2	NETO2
																	TRIP13	PCNA
																	TTK	PKMYT1
																	TYMS	POLD1
																		POLQ
																		PRC1
																		RAD54L
																		RFC4
																		RRM2
																		SPC25
																		ST6GALNAC2
																		TRIP13
																		TTK
																		TUBA4A
																		TYMS
